# Supplementary material for: Methodological characteristics of Peruvian clinical practice guidelines, 2018 – 2023: A scoping review
Source: PLoS One. 2025 Dec 31;20(12):e0339861. doi: 10.1371/journal.pone.0339861 (PMC12755755; doi:10.1371/journal.pone.0339861)
Supplement: S3 Dataset — (XLSX) [file pone.0339861.s003.xlsx]

## Sheet: Características
Link	Guideline	Organization or Society	Publication Year	Is the guideline de novo? 0 = No, 1 = Yes	Is the guideline adapted? 0 = No, 1 = Yes	Is the guideline adopted? 0 = No, 1 = Yes	0 = Update, 1 = New	Area	Population: 1 = Children, 2 = Adults, 0 = Not specified	Number of authors	Number of clinical experts	Number of methodologists	Number of other members	Patients	Role of other members	Clinical experts: Number of physicians	Clinical experts: Number of other professionals	Scope	Prevention	Diagnosis	Management	Follow-up	Is the scope diagnostic? 0 = No, 1 = Yes	Is the scope management? 0 = No, 1 = Yes	Is the scope prevention? 0 = No, 1 = Yes	Is the scope follow-up? 0 = No, 1 = Yes	Level of care: 0 = All, 1 = Primary, 2 = Secondary, 3 = Tertiary	Does it include a care flowchart? 0 = No, 1 = Yes	Are search strategies for evidence presented? 0 = None, 1 = All, 2 = Not applicable for adopted guideline, 3 = Some (specify)	Number of evidence searchers (if adopted guideline, specify "Not applicable for adopted guideline")	Is risk of bias assessment shown? 0 = No, 1 = Yes, 2 = Not applicable for adopted guideline	Is a SoF table presented? 0 = No, 1 = Yes	Is an ETD presented? 0 = No, 1 = Yes	Use of ETD 0 = Not done 1 = ETD done but does not address resource use or cost-effectiveness (no judgment) 2 = Judgment present but no cost mentioned 3 = Direct costs of interventions mentioned 4 = COPE (Cost of Preventing or Causing an Event): NNT × individual cost 5 = Economic studies conducted (cost-effectiveness, budget impact analysis, cost-benefit, etc.) Note: Randomly review 3 intervention…	Does at least one question establish the minimal important difference? 0 = No, 1 = Yes	Are all questions to be answered listed? 0 = No, 1 = Yes	Total number of questions	Number of intervention questions (including follow-up)	Number of diagnostic questions (including screening)	Number of other questions (how many and what type)	Other questions: Type 1	Other questions: Type 2	Other questions: Type 3	Other questions: Type 4	Other questions: Type 5	Is there a summary table of recommendations? 0 = No, 1 = Yes	Number of strong recommendations	Number of weak recommendations	Number of good clinical practices
https://www.ino.gob.pe/wp-content/uploads/2021/11/RD_N_120_2021_INO_D.pdf	Guía de Práctica Clínica para el Diagnóstico y Tratamiento de la Exotropia Intermitente	INO	2021	1	0	0	1	oftalmologia	1.2	1	1	0	0		NA	1	0	Prevencion, diagnostico, manejo y seguimiento	1	1	1	1	1	1	1	1	3	1	0	NP	0	0	0	0	0	0					NA	NA	NA	NA	NA	0	2	0	0
https://www.ino.gob.pe/wp-content/uploads/2021/11/RD_N_121_2021_INO_D.pdf	Guía de Práctica Clínica para el Diagnóstico y Tratamiento de la Ambliopiá en Niños y Adolescentes	INO	2021	1	0	0	1	oftalmologia	1	1	1	0	0		NA	1	0	Prevencion, diagnostico, manejo y seguimiento	1	1	1	1	1	1	1	1	3	1	0	NP	0	0	0	0	0	0					NA	NA	NA	NA	NA	0	5	1	0
https://marketing.oncosalud.pe/hubfs/GPC%20-%20Archivos%202020/GPC%20Ca%20Pulm%C3%B3n%20Actualizaci%C3%B3n%20Versi%C3%B3n%20Extenso%20final.pdf	Guía de Práctica Clínica de manejo multidisciplinario del cáncer de pulmón de células no pequeñas	ONCOSALUD	2020	1	1	0	1	oncología	2	19	17	2	0			17	0	manejo	0	0	1	0	0	1	0	0	3	0	0	3	0	0	0	0	0	0										1	53	28	0
https://www.ino.gob.pe/wp-content/uploads/2021/08/RD-N-136-2019-INO-D.pdf	Guía de Práctica Clínica para la prevención, diagnóstico y tratamiento de pterigion primario	INO	2019	1	0	0	1	oftalmologia	0									prevención, diagnóstico, tratamiento, control	1	1	1	0	1	1	1	0	3	1	0	NP	0	0	0	0	0	0										1	0	0
https://cdn.www.gob.pe/uploads/document/file/1474692/Resoluci%C3%B3n%20Ministerial%20N%C2%B01004-2020-MINSA%20%20.pdf?v=1607258973	Guía de Práctica Clínica para el Diagnóstico y Tratamiento de la Esclerosis Multiple en el segundo y tercer nivel de atención	MINSA	2020	0	1	0	1	neurología	2	23								diagnóstico, manejo	0	1	1	0	1	1	0	0	2.3	1	0	NP	0	0	0	0	0	1	18	10	2	6	Definición (3)	Pronóstico (3)				1	29	5	23
https://www.oncosalud.pe/direccion-cientifica-academica/guias-de-practica-clinica-auna	Guía de Práctica Clínica de manejo multidisciplinario del Linfoma Hodgkin	ONCOSALUD	2019	0	1	0	1	oncología	0	13	10	3	0		NA	10	0	manejo	0	0	1	0	0	1	0	0	0	1	0	NP	0	0	0	0	0	0					NA	NA	NA	NA	NA	1	35	18	0
https://marketing.oncosalud.pe/hubfs/Manejo%20multidisciplinario%20de%20Tumor%20de%20c%C3%A9lulas%20germinales%20testicular%20(TCGT).pdf	Guía de Práctica Clínica de manejo multidisciplinario de tumor de células germinales testicular	ONCOSALUD	2019	0	1	0	1	oncología	2	18	16	6	0		NA	12	0	manejo	0	0	1	0	0	1	0	0	0	1	0	NP	0	0	0	0	0	0					NA	NA	NA	NA	NA	1	38	15	0
https://marketing.oncosalud.pe/hubfs/Guia%20especializada%20Auna/GPC%20COLON%20VERSION%20FINAL.pdf	Guía de Práctica Clínica de manejo multidisciplinario del cáncer de colon	ONCOSALUD	2018	0	1	0	1	oncología	2	18	13	5	0		NA	17	0	manejo	0	0	1	0	0	1	0	0	0	1	0	5	0	0	0	0	0	0					NA	NA	NA	NA	NA	1	48	11	0
https://marketing.oncosalud.pe/hubfs/Guia%20especializada%20Auna/GPC%20CANCER%20DE%20RECTO%20(GA.DC.G.03).pdf	Guía de Práctica Clínica de manejo multidisciplinario del cáncer de recto	ONCOSALUD	2018	0	1	0	1	oncología	2	20	15	2	3		3: 1 epidemiólogo, 1 estadístico, 1 coordinadora	15	0	manejo	0	0	1	0	0	1	0	0	2	1	0	1	0	0	0	0	0	0										1	52	9	0
https://ietsi.essalud.gob.pe/wp-content/uploads/2018/08/GPC-Urolitiasis_V.-Extensa-Anexos.pdf	Guía de Práctica Clínica para el tratamiento quirúrgico de pacientes con Urolitiasis	IETSI	2018	1	1	0	1	Urología	2	9	6	2	1		coordinador	6	0	manejo	0	0	1	0	0	1	0	0	0	1	1	1	1	0	0	0	0	1	6	6	0	0						1	2	3	19
https://repositorio.ins.gob.pe/handle/20.500.14196/1155	Guía de Práctica Clínica para el Abordaje Temprano y Manejo de Esquizofrenia	INS	2018	0	1	0	1	psiquiatria	2	18	12	5	1		Parte del GEG de guías del hospital, NP rol en la actual GPC	12	2: 1 (psicóloga), 1 (trabajadora social)	manejo	0	0	1	0	0	1	0	0	3	1	1	4	1	1	0	0	0	1	4	4	0	0						1	2	2	0
https://ietsi.essalud.gob.pe/wp-content/uploads/2018/06/GPC-OA_Version-extensa.pdf	Guía de Práctica Clínica para el diagnóstico y manejo de pacientes con Osteoartritis	IETSI	2018	1	1	0	1	Reumatología	2	12	7	4	1		coordinador	7	0	diagnóstico, manejo	0	1	1	0	1	1	0	0	0	1	1	1	1	0	0	0	1	1	13	8	1	4	Medidas generales					1	3	8	21
https://ietsi.essalud.gob.pe/wp-content/uploads/2019/09/GPC-ITU_V.-Ext-Anexos.pdf	Guía de Práctica Clínica para el manejo de la Infección del tracto urinario no complicada	IETSI	2019	1	0	0	1	Urología	2	9	6	2	1		coordinador	6	0	diagnostico, manejo	0	1	1	0	1	1	0	0	0	1	1	2	1	1	0	0	0	1	6	5	1	0						1	3	4	15
https://ietsi.essalud.gob.pe/wp-content/uploads/2018/06/GPC-Sepsis-adultos_V.-Extensa-Anexos.pdf	Guía de Práctica Clínica de Sepsis en adultos	IETSI	2018	1	1	0	1	infectologia	2	12	8	3	1		coordinador	8	0	diagnóstico, manejo	0	1	1	0	1	1	0	0	0	1	1	2	1	0	0	0	0	1	6	5	1	0						0	4	3	17
https://ietsi.essalud.gob.pe/wp-content/uploads/2019/09/GPC-RDyEMD_V.-Ext-Anexos.pdf	Guía de Práctica Clínica para el diagnóstico y tratamiento de la retinopatía diabética y el edema macular diabético	IETSI	2019	1	0	0	1	oftalmologia	2	14	8	2	3		2 expertos en gestión, 1 coordinador	7	0	diagnóstico, manejo	0	1	1	0	1	1	0	0	0	1	1	2	1	1	0	0	0	1	4	3	1	0						1	4	2	19
https://ietsi.essalud.gob.pe/wp-content/uploads/2019/06/GPC_SGB_Version_extensa_y_Anexos.pdf	Guía de Práctica Clínica para el diagnóstico y tratamiento de personas con Sindrome de Guillain Barré	IETSI	2019	0	1	0	1	neurología	0	7	4	2	1		coordinador	4	0	diagnóstico, manejo	0	1	1	0	1	1	0	0	0	1	1	2	1	1	0	0	0	1	6	5	1	0						1	5	1	15
https://ietsi.essalud.gob.pe/wp-content/uploads/2020/12/GPC-Inf.-Odontogenicas_V.-Ext.-Anexos.pdf	Guía de Práctica Clínica para el tratamiento de Infecciones odontogénicas	IETSI	2020	1	0	0	1	odontología	2	12	7	4	1		coordinador	0	7 (odontologos)	manejo	0	0	1	0	0	1	0	0	0	1	1	2	1	1	1	0	0	1	4	4	0	0						1	6	2	11
https://www.incn.gob.pe/wp-content/uploads/2020/08/2018-Guia-de-pr%C3%A1ctica-cl%C3%ADnica-para-el-pacientes-con-migra%C3%B1a-versi%C3%B3n-extensa.pdf	GUÍA DE PRÁCTICA CLÍNICA PARA EL DIAGNOSTICO Y TRATAMIENTO DEL PACIENTE CON CRISIS DE MIGRAÑA EPISÓDICA VERSIÓN EXTENSA	INCN	2018	1	1	0	1	neurología	2	12	6	5	2		decisora: 1, coordinador: 1	6	0	diagnóstico, manejo	0	1	1	0	1	1	0	0	0	1	1	2	1	1	0	0	0	1	11	10	1	0						1	6	4	21
https://ietsi.essalud.gob.pe/wp-content/uploads/2019/12/GPC-ICC_V.-Ext-Anexos.pdf	Guía de Práctica Clínica para el diagnóstico y tratamiento de la Insuficiencia Cardiaca Crónica	IETSI	2019	1	0	0	1	cardiologia	2	16	7	8	1		coordinador	7	0	diagnóstico, manejo, prevención	1	1	1	0	1	1	1	0	0	1	1	2	1	1	0	0	1	1	12	10	1	1						1	8	1	11
https://repositorio.ins.gob.pe/handle/20.500.14196/1152	Guía de Práctica Clínica para el Tratamiento de Depresión en Adultos	INS	2018	0	1	0	1	psiquiatria	2	18	13	5	0			13	3: 2 psicólogos, 1 enfermera	manejo	0	0	1	0	0	1	0	0	0	1	1	5	1	1	0	0	0	1	7	7	0	0						1	8	2	0
https://ietsi.essalud.gob.pe/wp-content/uploads/2018/12/GPC-Parto-pretermino_V.-Extensa-Anexos.pdf	Guía de Práctica Clínica para la prevención y manejo del Parto pretérmino	IETSI	2018	1	1	0	1	ginecología y obstetricia	2	18	12	4	2		coordinador	12	0	diagnóstico, manejo, prevención	1	1	1	0	1	1	1	0	0	1	1	1	1	0	0	0	0	1	11	8	2	1	Prevención					1	13	7	24
https://marketing.oncosalud.pe/hubfs/Manejo%20multidisciplinario%20del%20Linfoma%20no%20Hodgkin.pdf	Guía de Práctica Clínica de manejo multidisciplinario del Linfoma no Hodgkin de células B grandes difuso	ONCOSALUD	2019	0	1	0	1	oncología	2	12	8	3	1		estadístico	8	0	diagnóstico, manejo	0	1	1	0	0	1	0	0	3	1	1	4	0	0	0	0	0	0										1	47	31	0
https://www.insnsb.gob.pe/guias-de-practica-clinicas/	Guía de Práctica Clínica para el Diagnóstico y Tratamiento de la Atrofia Muscular Espinal en Pediatría	INSNSB	2023	0	0	1	1	pediatría	1	3								diagnóstico, manejo	0	1	1	0	1	1	0	0	3	1	2	no aplica por ser adoptada	2	0	0	0	0	1	7	3	4	0						1	4	5	10
https://www.ino.gob.pe/wp-content/uploads/2022/07/RD_N_158_2022_INO_D.pdf	Guía de Práctica Clínica para la Prevención, Diagnóstico y Tratamiento de la Blefaritis	INO	2022	0	0	1	1	oftalmologia	0	2								prevención, diagnóstico, tratamiento, control	1	1	1	0	1	1	1	1	3	1	2	no aplica por ser adoptada	2	0	0	0	0	0										0	0	0
https://cdn.www.gob.pe/uploads/document/file/306236/Resoluci%C3%B3n_Ministerial_N__324-2019-MINSA.PDF?v=1554746120	Guía de práctica clínica para la prevención, diagnóstico y tratamiento de la Gingivitis inducida por placa dental y periodontitis	MINSA	2019	0	0	1	1	odontología	1.2									prevención, diagnóstico, manejo	1	1	1	0	1	1	1	0	0	1	2	no aplica por ser adoptada	2	0	0	0	0	0										1	0	0
https://www.hndac.gob.pe/wp-content/uploads/files/direccion-general/RD-172-2021-DG-HNDAC.pdf	Guía de práctica clínica para el manejo de la diabetes mellitus tipo 2 en pacientes con falla cardiaca	HNDAC	2021	0	0	1	1	endocrinologia	2	6	4	5	0			4	0	manejo	0	0	1	0	0	1	0	0	0	0	2	no aplica por ser adoptada	2	0	0	0	0	1	9	9	0	0						1	3	6	1
https://www.ino.gob.pe/wp-content/uploads/2021/11/RD_N_119_2021_INO_D.pdf	Guía de Práctica Clínica para el Diagnóstico y Tratamiento del Glaucoma Congénito Primario	INO	2021	0	0	1	1	oftalmologia	1	3								diagnóstico, manejo, prevención, seguimiento	1	1	1	1	1	1	1	1	3	1	2	no aplica por ser adoptada	2	0	0	0	0	1	7	3	1	3	Definición (1)	Pronóstico (2)				0	4	0	0
https://ietsi.essalud.gob.pe/wp-content/uploads/2020/12/GPC-Geriatria_Version-Extensa.pdf	Guía de Práctica Clínica sobre intervenciones de mantenimiento de salud para adultos mayores en el primer nivel de atención	IETSI	2020	0	0	1	1	geriatría	2	9	5	2	2		coordinador	5	0	diagnostico, prevención	1	1	0	0	1	0	1	0	0	0	2	no aplica por ser adoptada	2	1	0	0	0	1	5	0	3	2	Prevención					1	5	1	14
https://ietsi.essalud.gob.pe/wp-content/uploads/2020/07/GPC-ROP-Version-Extensa.pdf	Guía de Práctica Clínica para la prevención, diagnóstico y manejo de la Retinopatía de la prematuridad	IETSI	2020	0	0	1	1	oftalmologia	1	18	11	3	4		experto en gestión (3), coordinador (1)	11	0	diagnóstico, manejo, seguimiento	1	1	1	0	1	1	0	1	0	1	2	no aplica por ser adoptada	2	0	0	0	0	1	5	2	2	1	Pronóstico					1	8	2	31
https://portal.inen.sld.pe/wp-content/uploads/2022/09/RJ-270-2022-J-INEN.pdf	Guía de Práctica Clínica para el diagnóstico, estadificación, tratamiento, rehabilitación y seguimiento de pacientes con cáncer de mama luminal A y B, estadío clínico I y II	INEN	2022	0	0	1	1	oncología	2	17	14	3	0			14	0	diagnóstico, estadificación, manejo, prevención, seguimiento	1	1	1	1	1	1	1	1	3	1	2	no aplica por ser adoptada	2	0	0	0	0	1	35	24	11	0						1	19	11	31
https://portal.inen.sld.pe/wp-content/uploads/2021/04/RJ-120-2021-J-INEN.pdf	Guía de Práctica Clínica para la detección temprana, diagnóstico, estadificación, tratamiento, rehabilitación y seguimiento de pacientes con cáncer de próstata	INEN	2021	0	0	1	1	Urología	1.2	14	10	4	0			10	0	diagnóstico, manejo	0	1	1	0	1	1	0	0	3	1	2	no aplica por ser adoptada	2	0	0	0	0	1	57	44	13	0						1	31	23	24
https://marketing.oncosalud.pe/hubfs/Guia%20especializada%20Auna/GPC%20mieloma%20multiple%20GA.DC.G.01.pdf	Guía de Práctica Clínica de manejo multidisciplinario de mieloma múltiple	ONCOSALUD	2018	0	0	1	1	oncología	2	17	11	3	3		estadístico (1), revisor biólogo (2)	11	0	manejo, seguimiento	0	0	1	1	1	1	0	1	0	1	2	no aplica por ser adoptada	2	0	0	0	0	0										1	41	47	1
https://ietsi.essalud.gob.pe/wp-content/uploads/2018/03/GPC_Rehabilitacion_Cardiaca_V.-Externsa-y-Anexos.pdf	Guía de Práctica Clínica de Rehabilitación cardiaca	IETSI	2018	0	1	1	1	cardiologia	2	7	5	1	1		coordinador	5	0	rehabilitación	0	0	1	0	0	0	0	1	0	0	2	no aplica por ser adoptada	2	0	0	0	0	1	15	14	0	1	Derivación					1	0	0
https://www.ino.gob.pe/wp-content/uploads/2021/08/RD-N-156-2019-INO-D.pdf	Guía de Práctica Clínica para el Diagnóstico y Tratamiento de Glaucoma Primario de Ángulo Cerrado	INO	2019	0	1	1	1	oftalmologia	2	3								diagnóstico, manejo	0	1	1	0	1	1	0	0	3	1	2	no aplica por ser adoptada	2	0	0	0	0	1	8	4	4	0						0	0	0
https://ietsi.essalud.gob.pe/wp-content/uploads/2018/06/GPC-Estenosis-aortica-severa_V.-Extensa-Anexos.pdf	Guía de Práctica Clínica para la evaluación y el manejo de pacientes con Estenosis aórtica severa	IETSI	2018	1	0	0	1	cardiologia	2	10	7	2	1		coordinador	7	0	manejo, pronóstico	0	0	1	1	1	1	0	0	3	1	1	1	1	1	1	2	0	1	7	6	0	1	Pronóstico					1	1	8	16
https://ietsi.essalud.gob.pe/wp-content/uploads/2018/03/GPC-Colelitiasis-colecisttis.-coledocolitiasis_V.-Extensa-Anexos.pdf	Guía de Práctica Clínica para el diagnóstico y manejo de la colelitiasis, colecistitis aguda y coledocolitiasis	IETSI	2018	1	1	0	1	gastroenterología	2	15	12	2	1		coordinador	12	0	diagnóstico, manejo	0	1	1	0	1	1	0	0	0	1	1	1	1	1	1	2	0	1	10	4	3	3	Pronóstico					1	1	5	17
https://ietsi.essalud.gob.pe/wp-content/uploads/2020/03/GPC-CaCu_Estadios-tempranos.pdf	Guía de Práctica Clínica de para el manejo de Cáncer de Cuello Uterino estadios tempranos (IA1, IA2, IB1, IB2 O IIA1)	IETSI	2020	1	0	0	1	oncología	2	8	4	3	1		coordinador	4	0	manejo	0	0	1	0	0	1	0	0	0	1	1	2	1	1	1	2	0	1	8	8	0	0						1	2	8	7
https://ietsi.essalud.gob.pe/wp-content/uploads/2019/03/GPC-NAV_V.-Ext-Anexos.pdf	Guía de Práctica Clínica para el manejo de Neumonía intrahospitalaria y Neumonía asociada a ventilador mecánico	IETSI	2019	1	1	0	1	neumología	2	9	6	2	1		coordinador	6	0	diagnóstico, manejo	0	1	1	0	1	1	0	0	0	1	1	1	1	1	1	2	0	1	7	5	2	0						1	3	2	24
https://ietsi.essalud.gob.pe/wp-content/uploads/2019/10/GPC-Depresion_V.-Ext-Anexos.pdf	Guía de Práctica Clínica para el tamizaje y manejo del episodio depresivo leve en el primer nivel de atención	IETSI	2019	1	0	0	1	psiquiatria	2	10	7	2	1		gestores	5	2	prevencion, diagnostico y manejo	1	1	1	0	1	1	1	0	1	1	1	1	1	1	1	2	0	1	6	5	1	0	NA	NA	NA	NA	NA	1	3	4	28
https://ietsi.essalud.gob.pe/wp-content/uploads/2019/12/GPC-LLA_V.-Ext-Anexos.pdf	Guía de Práctica Clínica para el manejo inicial de Leucemia Linfoblástica Aguda	IETSI	2019	1	0	0	1	oncología	1.2	10	6	3	1		gestor	6	0	manejo	0	0	1	0	0	1	0	0	0	1	1	1	1	1	1	2	0	1	8	8	0	0	NA	NA	NA	NA	NA	1	3	2	20
https://cdn.www.gob.pe/uploads/document/file/3296781/GPC_03_22_analgesia_INMP.pdf.pdf?v=1656349145	Guía de Práctica Clínica informada en la evidencia para el manejo del dolor en el trabajo de parto y parto usando técnica neuroaxial	INS	2022	1	0	0	1	anestesiologia	0	13	10	3	0			8	2	manejo	0	0	1	0	0	1	0	0	3	0	1	4	0	1	1	2	0	1	8	8	0	0						1	3	7	1
https://repositorio.ins.gob.pe/handle/20.500.14196/1157	Guía de Práctica Clínica de Diagnóstico y Tratamiento de la Ansiedad en pacientes adultos con cáncer	INS	2018	1	1	0	1	psiquiatria	2	30	23	5	8	2	grupo elaborador de guías del equipo funcional de salud mental oncologica del INEN (8)	13	10	diagnóstico, manejo	0	1	1	0	1	1	0	0	3	1	1	5	0	1	1	2	0	1	4	2	2	0						1	3	1	0
https://ietsi.essalud.gob.pe/wp-content/uploads/2024/01/GPC-Catarata-en-adulto-y-adulto-mayor_Version-extensa-y-Anexos.pdf	Guía de Práctica Clínica para el manejo de la catarata del adulto y del adulto mayor	IETSI	2023	1	0	0	1	oftalomologia	2	13	9	1	3		Selección de recomendaciones trazadoras (1), coordinadores (2)	9	0	manejo, prevención					0	1	1	0	0	1	1	1	1	1	1	2	0	1	6	6	0	0						1	3	3	8
https://repositorio.ins.gob.pe/handle/20.500.14196/1148	Guía de Práctica Clínica para el Diagnóstico y manejo de la tuberculosis en pediatría	INS	2018	1	1	0	1	pediatría	1	31	21	3	9		elaborador de la guía (6), soporte gestor (2), soporte administrativo (1), representantes de los usuario (no se detalla)	13	8	diagnóstico, manejo	0	1	1	0	1	1	0	0	0	0	1	3	0	0	1	2	0	1	9	7	2	0						1	4	3	0
https://ietsi.essalud.gob.pe/wp-content/uploads/2019/12/GPC-AR_V.-Ext-Anexos.pdf	Guía de Práctica Clínica para el diagnóstico y manejo de la Artritis Reumatoide	IETSI	2019	1	0	0	1	Reumatología	2	10	4	5	1		gestores	4	0	Diagnostico y manejo	0	1	1	0	1	1	0	0	0	1	1	2	1	1	1	2	0	1	10	6	4	0	NA	NA	NA	NA	NA	1	5	11	44
https://ietsi.essalud.gob.pe/wp-content/uploads/2019/07/GPC-Ca-Gastrico_V.-Ext-Anexos.pdf	Guía de Práctica Clínica para el diagnóstico y tratamiento del Cáncer Gástrico temprano	IETSI	2019	1	0	0	1	gastroenterología	2	17	12	4	1		coordinador	12	0	diagnóstico, manejo	0	1	1	0	1	1	0	0	0	1	1	3	1	1	1	2	0	1	9	4	4	1	Prevención					1	5	3	6
https://cdn.www.gob.pe/uploads/document/file/319794/RD._201-2018_Guia_Guillain_Barre.pdf?v=1559975599	Guía de Práctica Clínica para el Diagnóstico y Tratamiento del Paciente con Síndrome de Guillain Barré	INCN	2018	1	0	0	1	neurología	2	20	9	9	5		decisor (4), coordinador (1)	9	0	diagnóstico, manejo	0	1	1	0	1	1	0	0	3	1	1	2	1	1	1	2	0	1	6	5	1	0						1	5	1	22
https://repositorio.ins.gob.pe/handle/20.500.14196/1150	Guía de Práctica Clínica para la prevención, diagnóstico y tratamiento de la sepsis obstétrica	INS	2018	1	0	0	1	ginecología y obstetricia	0	21	17	4	0		NA	16	1	prevención, diagnostico, tratamiento	1	1	1	0	1	1	1	0	0	0	1	3	0	1	1	2	0	1	14	7	4	3	pronostico	NA	NA	NA	NA	1	5	6	6
https://ietsi.essalud.gob.pe/wp-content/uploads/2018/09/GPC-Fibrilacion-auricular_V.-Extensa-Anexos.pdf	Guía de Práctica Clínica para el manejo de pacientes con Fibrilación auricular	IETSI	2018	1	0	0	1	cardiologia	2	13	6	6	1		gestores	6	0	prevencion y manejo	1	0	1	0	0	1	1	0	0	1	1	1	1	1	1	2	0	1	9	7	0	2	Prevencion	NA	NA	NA	NA	1	6	6	29
https://ietsi.essalud.gob.pe/wp-content/uploads/2018/12/GPC-ACV-isquemico_V.-Extensa-Anexos.pdf	Guía de Práctica Clínica para el diagnóstico y tratamiento de la etapa aguda del Ataque cerebrovascular isquémico	IETSI	2018	1	0	0	1	neurología	2	18	15	2	1		gestores	15	0	Diagnostico y manejo	0	1	1	0	1	1	1	0	0	1	1	2	1	1	1	2	0	1	8	5	3	0	0	NA	NA	NA	NA	1	8	20	39
https://repositorio.ins.gob.pe/handle/20.500.14196/1149	Guía de Práctica Clínica para el Tamizaje, Diagnóstico, Tratamiento y Seguimiento de la Fibrosis Quística	INS	2018	0	1	0	1	pediatría	1	35	30	5	0		NA	26	4	Prevencion, diagnostico, manejo y seguimiento	1	1	1	1	1	1	0	1	0	0	1	2	0	1	1	2	0	1	17	12	5	0	NA	NA	NA	NA	NA	1	9	9	1
https://ietsi.essalud.gob.pe/wp-content/uploads/2018/08/GPC-Angina-Estable_V.-Extensa-Anexos.pdf	Guía de Práctica Clínica para el manejo de pacientes con Angina estable	IETSI	2018	1	0	0	1	cardiologia	2	7	5	1	1		gestores	5	0	manejo	0	0	1	0	0	1	0	1	0	1	1	1	1	1	1	2	0	1	7	6	0	1	Educación	NA	NA	NA	NA	1	13	3	33
https://cdn.www.gob.pe/uploads/document/file/3781001/GPS%20SEPSIS%20NEONATAL%20version%20extensa%20enero%202020.pdf	Guía de Práctica Clínica para la prevención, diagnóstico y tratamiento de la sepsis neonatal	INS	2019	0	1	0	1	neonatologia	1	25	21	4	0		NA	17	4	prevencion, diagnostico, tratamiento	1	1	1	0	1	1	1	0	0	1	1	4	0	1	1	2	0	1	16	4	8	4	Prevencion	NA	NA	NA	NA	1	19	1	2
https://marketing.oncosalud.pe/hubfs/GPC%20-%20Archivos%202020/GPC%20LMA%20versio%CC%81n%20extensa%20final.pdf	Guía de Práctica Clínica de manejo multidisciplinario de Leucemia Mieloide Aguda	ONCOSALUD	2020	0	1	0	1	oncología	2	14	8	6	0			8	0	manejo	0	0	1	0	0	1	0	0	3	1	1	6	0	0	0	3	0	0										1	8	39	0
https://ietsi.essalud.gob.pe/wp-content/uploads/2022/12/GPC-manejo-de-Apendicitis-aguda_Version-in-extenso-y-Anexos.pdf	Guía de Práctica Clínica para el diagnóstico y manejo de la Apendicitis Aguda	IETSI	2022	1	0	0	1	Cirugía general	1.2	11	7	2	2		coordinador (2)	7	0	diagnóstico, manejo	0	1	1	0	1	1	0	0	0	1	1	1	1	1	1	3	0	1	11	7	4	0						1	0	10	6
https://ietsi.essalud.gob.pe/wp-content/uploads/2021/12/GPC-Nefritis-lupica_V.-Ext-Anexos.pdf	Guía de Práctica Clínica para el tratamiento farmacológico de Nefritis lúpica	IETSI	2021	1	0	0	1	Reumatología	2	22	14	6	2		coordinador	14	0	manejo	0	0	1	0	0	1	0	0	0	1	1	1	1	1	1	3	1	1	6	6	0	0						1	0	11	22
https://portal.inen.sld.pe/wp-content/uploads/2020/06/180-2020.pdf	Guía de Práctica Clínica tumor óseo de células gigantes irresecable	INEN	2020	1	0	0	1	oncología	0	13	9	4	0		NA	12	0	manejo	0	0	1	0	0	1	0	0	0	1	1	2	1	1	1	3	0	1	1	1	0	0	NA	NA	NA	NA	NA	1	0	2	8
https://ietsi.essalud.gob.pe/wp-content/uploads/2023/12/GPC-Episodio-depresivo-moderado-a-severo_V.-Extensa-y-Anexos_1_compressed.pdf	Guía de Práctca Clínica para el manejo del Episodio depresivo moderado y Episodio depresivo severo sin síntomas psicóticos	IETSI	2023	1	0	0	1	psiquiatria	2	13	7	3	3		Selección de recomendaciones trazadoras (1), coordinadores (2)	5	2	manejo					0	1	0	0	2.3	1	1	1	1	1	1	3	1	1	7	7	0	0						1	0	9	30
https://ietsi.essalud.gob.pe/wp-content/uploads/2021/12/GPC-Ca-de-mama-HER-2-positivo-no-metastasico_V.-Ext-Anexos.pdf	Guía de Práctica Clínica para el diagnóstico y manejo de Cáncer de mama HER-2 positivo no metastásico	IETSI	2021	1	0	0	1	oncología	2	8	5	2	1		coordinador	5	0	diagnóstico, manejo	0	1	1	0	1	1	0	0	3	1	1	2	1	1	1	3	0	1	5	3	2	0						1	1	4	19
https://ietsi.essalud.gob.pe/wp-content/uploads/2022/09/GPC-NE-RNMBPN_Version-in-extenso.pdf	Guía De Práctica Clínica para el Manejo de la Nutrición Enteral en el Recién Nacido Prematuro con Muy Bajo Peso Al Nacer	IETSI	2022	1	0	0	1	neonatologia	1	14	10	2	2		gestores	6	4	manejo	0	0	1	0	0	1	0	0	0	1	1	2	1	1	1	3	0	1	5	5	0	0	NA	NA	NA	NA	NA	1	1	4	5
https://ietsi.essalud.gob.pe/wp-content/uploads/2022/08/V.-extenso-y-Anexos_GPC-Endometriosis_compressed.pdf	Guía de Práctica Clínica para el diagnóstico y tratamiento de la Endometriosis sintomática en mujeres en edad reproductiva	IETSI	2022	1	0	0	1	ginecología y obstetricia	2	11	6	3	2		gestores	6	0	Diagnostico y manejo	0	1	1	0	1	1	0	0	0	1	1	2	1	1	1	3	0	1	6	3	3	0	NA	NA	NA	NA	NA	1	1	7	21
https://ietsi.essalud.gob.pe/wp-content/uploads/2023/01/GPC-Pancreatitis-Aguda_Version-extensa_02.pdf	Guía de Práctica Clínica para el manejo de la Pancreatitis Aguda	IETSI	2022	1	0	0	1	gastroenterología	1.2	18	13	3	2		coordinador (2)	13	0	manejo	0	0	1	0	0	1	0	0	0	1	1	2	1	1	1	3	0	1	7	7	0	0						1	1	7	14
https://ietsi.essalud.gob.pe/wp-content/uploads/2024/01/GPC-Asma-en-ninos-y-Adolescentes_Version-extensa.pdf	Guía de Práctica Clínica para el manejo de la Crisis Asmática en niños y Adolescentes	IETSI	2023	1	0	0	1	neumologia	1	14	7	5	2		coordinadores	7	0	pronostico, manejo					0	1	0	0	0	1	1	2	1	1	1	3	0	1	6	5	0	1	pronostico					1	1	11	30
https://portal.inen.sld.pe/wp-content/uploads/2023/07/RJ-203-2023-Guia-Clinica-Depresion.pdf	Guía de Práctica Clínica para el diagnóstico y tratamiento de la depresión moderada o grave en pacientes adultos con cáncer	INEN	2023	1	0	0	1	psiquiatria	2	47	36	2	9		gestores (5), representante de pacientes (4)	10	26	diagnostico, manejo					1	1	0	0	3	1	1	3	0	1	1	3	0	1	12	10	2	0						1	1	7	4
https://ietsi.essalud.gob.pe/wp-content/uploads/2022/12/GPC-Tamizaje-ca-mama_Version-in-extenso-Anexos-1.pdf	Guía de Práctica Clínica para el Tamizaje de Cáncer de Mama	IETSI	2022	1	0	0	1	oncología	2	14	10	2	2		gestores	10	0	diagnostico	0	1	0	0	1	0	0	0	0	1	1	2	1	1	1	3	0	1	5	0	5	0	NA	NA	NA	NA	NA	1	2	6	7
https://portal.inen.sld.pe/wp-content/uploads/2021/01/RJ-026-2021-J-INEN.pdf	Guía de Práctica Clínica manejo médico de tumor neuroendocrino gastroenteropancreático	INEN	2020	1	0	0	1	oncología	0	15	12	1	2		técnico (2)	12	0	manejo	0	0	1	0	0	1	0	0	3	1	1	3	1	1	1	3	0	1	1	1	0	0						1	2	1	15
https://ietsi.essalud.gob.pe/wp-content/uploads/2021/12/GPC-Glaucoma-AA_V-Ext-Anexos.pdf	Guía de Práctica Clínica de Glaucoma de ángulo abierto	IETSI	2021	1	0	0	1	oftalmologia	2	15	9	2	4		gestor: 1, coordinador: 2, enfermera: 1 (no especifica su rol)	9	1	manejo	0	0	1	0	0	1	0	0	0	1	1	1	1	1	1	3	0	1	8	7	0	1	Factores de riesgo					1	3	7	8
https://ietsi.essalud.gob.pe/wp-content/uploads/2020/12/GPC-Gastrtitis-por-HP_V.-Ext.-Anexos.pdf	Guía de Práctica Clínica para el diagnóstico y manejo de la Infección por Helicobacter Pilory en enfermedades gastroduodenales	IETSI	2020	1	0	0	1	gastroenterología	2	12	5	6	1		coordinador	5	0	diagnóstico, manejo	0	1	1	0	1	1	0	0	0	1	1	2	1	1	1	3	0	1	7	6	1	0						1	3	9	17
https://ietsi.essalud.gob.pe/wp-content/uploads/2021/12/GPC-manejo-desnutricion_V.-Ext-Anexos.pdf	Guía de Práctica Clínica para el manejo de la desnutrición o el riesgo de desnutrición en el Adulto	IETSI	2021	1	0	0	1	nutrición	2	16	12	2	2		coordinador (2)	5	7	tamizaje, manejo, seguimiento	0	1	1	1	1	1	0	1	2.3	1	1	2	1	1	1	3	0	1	9	8	1	0						1	3	3	39
https://ietsi.essalud.gob.pe/wp-content/uploads/2020/12/GPC-Obesidad_V.-Ext.-Anexos.pdf	Guía de Práctica Clínica para el manejo quirúrgico de la Obesidad en adultos	IETSI	2020	1	0	0	1	Cirugía general	2	12	7	3	2		gestores	7	0	manejo, pronostico	0	0	1	1	0	1	0	0	3	1	1	2	1	1	1	3	1	1	7	6	0	1	pronostico	NA	NA	NA	NA	1	3	3	18
https://ietsi.essalud.gob.pe/wp-content/uploads/2022/12/GPC-prevencion-y-manejo-IRA_Version-extensa-y-Anexos.pdf	Guía de Práctica Clínica para la prevención y manejo de la Injuria Renal Aguda	IETSI	2022	1	0	0	1	nefrologia	2	17	10	5	2		coordinador (2)	10	0	prevención, diagnóstico, manejo	1	1	1	0	1	1	1	0	0	1	1	2	1	1	1	3	0	1	6	2	1	3	Pronóstico	Prevención				1	3	2	11
https://ietsi.essalud.gob.pe/wp-content/uploads/2023/06/GPC-Cancer-Prostata-Metastasico-con-Resolucion-Version-Extensa.pdf	Guía de Práctica Clínica para el tratamiento del cáncer de próstata metastásico hormonosensible	IETSI	2023	1	0	0	1	oncología	2	11	7	2	2		coordinador	7	0	manejo	0	0	1	0	0	1	0	0	2.3	1	1	1	1	1	1	3	0	1	6	6	0	0						1	4	6	6
https://ietsi.essalud.gob.pe/wp-content/uploads/2022/05/GPC-IAM_Version-extensa-Anexos.pdf	Guía de Práctica Clínica para el manejo inicial del Infarto Agudo del Miocardio con elevación persistente del segmento ST	IETSI	2022	1	0	0	1	cardiologia	2	21	14	5	2		gestores	13	1	manejo	0	0	1	0	0	1	0	0	0	1	1	1	1	1	1	3	0	1	4	4	0	0	NA	NA	NA	NA	NA	1	4	0	13
https://ietsi.essalud.gob.pe/wp-content/uploads/2021/05/GPC-NM-Prostata-localizado_V.-Ext.-Anexos.pdf	Guía de Práctica Clínica para el tamizaje, diagnóstico y tratamiento inicial del cáncer de próstata localizado y localmente avanzado	IETSI	2021	1	0	0	1	oncología	2	12	7	2	3		gestores	7	0	diagnostico, manejo	0	1	1	0	1	1	0	0	0	1	1	1	1	1	1	3	0	1	6	3	3	0	NA	NA	NA	NA	NA	1	4	4	10
https://ietsi.essalud.gob.pe/wp-content/uploads/2021/10/GPC-Lesiones-pulpares_V.-Ext-Anexos.pdf	Guía de Práctica Clínica para el manejo de las Lesiones pulpares y periapicales en dentición permanente	IETSI	2021	1	0	0	1	odontología	2	12	8	1	3		coordinador (2), especialista en salud pública (1)	0	8	manejo	0	0	1	0	0	1	0	0	0	1	1	2	1	1	1	3	0	1	5	5	0	0						1	4	2	9
https://www.spneurologia.org.pe/node/101	Guía de practica clínica para el diagnostico y tratamiento de la atrofia muscular espinal	Sociedad Peruana de Neurología	2021	1	0	0	1	neurología	2	24	13	5	0	6		12	1 (obstetra)	diagnóstico, manejo	0	1	1	0	1	1	0	0	0	1	1	3	1	1	1	3	0	1	7	3	4	0						1	4	5	15
https://ietsi.essalud.gob.pe/wp-content/uploads/2021/11/GPC-manejo-de-EHE_V.-Ext.-Anexos.pdf	Guía de Práctica Clínica para la prevención y manejo de la Enfermedad Hipertensiva del Embarazo	IETSI	2021	1	1	0	1	ginecología y obstetricia	0	11	8	2	1		coordinador	8	0	prevención, manejo, seguimiento	1	0	1	1	0	1	1	1	0	1	1	2	1	1	1	3	0	1	8	7	0	1	Prevención					1	6	5	32
https://ietsi.essalud.gob.pe/wp-content/uploads/2022/12/GPC-HTA-esencial_Version-in-extenso-y-Anexos.pdf	Guía de Práctica Clínica para el manejo de la Hipertensión Arterial esencial	IETSI	2022	1	0	0	1	cardiologia	2	12	8	2	2		gestores	8	0	manejo	0	0	1	0	0	1	0	0	0	1	1	1	1	1	1	3	0	1	6	5	0	1	pronostico	NA	NA	NA	NA	1	7	7	2
https://ietsi.essalud.gob.pe/wp-content/uploads/2021/09/GPC-ERC-3B-a-5_V.-Ext.-Anexos.pdf	Guía de Práctica Clínica para el manejo de la Enfermedad Renal Crónica estadios 3B, 4 y 5	IETSI	2021	1	0	0	1	nefrologia	2	16	12	2	2		gestores	12	0	manejo	0	0	1	0	0	1	0	0	0	1	1	1	1	1	1	3	0	1	9	9	0	0	NA	NA	NA	NA	NA	1	7	10	38
https://ietsi.essalud.gob.pe/wp-content/uploads/2019/03/GPC-DMRE_V.-Ext-Anexos.pdf	Guía de Práctica Clínica para el diagnóstico y tratamiento de la degeneración macular relacionada a la edad	IETSI	2019	1	1	0	1	oftalmologia	2	9	6	2	1		coordinador	6	0	diagnóstico, manejo, prevención, seguimiento	1	1	1	1	1	1	1	1	0	1	1	2	1	1	1	3	0	1	6	5	1	0						1	7	0	16
https://www.spneurologia.org.pe/node/101	Guía de practica clínica para el diagnostico y tratamiento de la distrofia muscular de Duchenne y Becker ​	Sociedad Peruana de Neurología	2021	1	0	0	1	neurología	0	25	13	5	0	7		13	0	diagnostico, tratamiento	0	1	1	0	1	1	0	0	0	1	1	3	1	1	1	3	0	1	8	5	3	0						1	8	4	13
https://ietsi.essalud.gob.pe/wp-content/uploads/2020/12/GPC-Inf.-acceso-Hd_Vext.-Anexos.pdf	Guía de Práctica Clínica para la prevención, diagnóstico y manejo de infecciones asociadas al acceso de Hemodiálisis	IETSI	2020	1	0	0	1	infectologia	2	14	6	6	2		gestores	6	0	prevencion, diagnosito, manejo	1	1	1	0	1	1	1	0	0	1	1	2	1	1	1	3	0	1	7	3	2	2	Prevencion	NA	NA	NA	NA	1	11	1	33
https://ietsi.essalud.gob.pe/wp-content/uploads/2022/01/GPC-COVID-19-en-pediatria_Version-extensa-y-anexos.pdf	Guía de Práctica Clínica para el manejo del COVID - 19 en Pediatría	IETSI	2022	1	1	0	1	pediatría	1	12	9	1	2		coordinador	9	0	manejo, prevención	1	0	1	0	0	1	1	0	0	1	1	2	1	1	1	3	0	1	11	9	0	2	Prevención	Factores de riesgo				1	13	8	20
https://ietsi.essalud.gob.pe/wp-content/uploads/2021/12/GPC-COVID-19_V3_V.-Ext.-Anexos.pdf	Guía de Práctica Clínica para el manejo de COVID - 19 (3° versión: Diciembre 2021)	IETSI	2021	1	1	0	1	infectologia	2	26	16	8	2		gestor	16	0	manejo	0	0	1	0	0	1	0	0	0	1	1	3	1	1	1	3	0	1	28	25	1	2	Pronóstico					1	16	17	25
https://ietsi.essalud.gob.pe/wp-content/uploads/2023/12/GPC-Cancer-de-Colon_V.-Extensa-y-Anexos.pdf	Guía de Práctica Clínica para el manejo de Cáncer de Colon	IETSI	2023	1	0	0	1	oncologia	2	12	6	3	3		Selección de recomendaciones trazadoras (1), coordinadores (2)	6	0	diagnóstico, manejo, seguimiento					1	1	0	1	0	1	1	1	1	1	1	5	0	1	9	8	1	0						1	0	7	11
https://ietsi.essalud.gob.pe/wp-content/uploads/2021/09/GPC-Hemofilia_V.-Ext.-Anexos.pdf	Guía de Práctica Clínica para el diagnóstico y tratamiento de la Hemofilia	IETSI	2021	1	0	0	1	hematologia	1.2	15	11	2	2		gestores	11	0	Diagnostico y manejo	0	1	1	0	1	1	0	0	0	1	1	1	1	1	1	5	0	1	9	5	4	0	NA	NA	NA	NA	NA	1	1	4	50
https://ietsi.essalud.gob.pe/wp-content/uploads/2020/05/GPC-ERC_V.-Ext-Anexos.pdf	Guía de Práctica Clínica para el tamizaje, diagnóstico y manejo de la Enfermedad Renal Crónica en los estadios 1 al 3	IETSI	2020	1	0	0	1	nefrologia	2	17	12	4	1		coordinador	12	0	diagnóstico, manejo	0	1	1	0	1	1	0	1	0	1	1	3	1	1	1	5	0	1	8	4	3	1	Referencia					1	4	4	30
https://ietsi.essalud.gob.pe/wp-content/uploads/2019/12/GPC-HVC_V.-Ext-Anexos.pdf	Guía de Práctica Clínica para el diagnóstico y tratamiento de la infección crónica por el virus de la Hepatitis C	IETSI	2019	1	0	0	1	gastroenterología	2	17	6	10	1		coordinador	6	0	diagnóstico, manejo	0	1	1	0	1	1	0	0	0	1	1	2	1	1	1	5 (hace impacto presupuestal)	0	1	4	1	3	0						1	8	5	27
[truncated: 10 more columns]
